# Supplementary material for: Coccolithophore assemblage composition during the Greenland Interstadial–Stadial 20 transition and their response to the Youngest Toba Tuff (YTT) supereruption ∼74,000 years ago in the northeastern Arabian Sea
Source: PLoS One. 2024 Sep 25;19(9):e0310041. doi: 10.1371/journal.pone.0310041 (PMC11423970; doi:10.1371/journal.pone.0310041)
Supplement: S1 Table — (XLSX) [file pone.0310041.s009.xlsx]

## Sheet: Metadata
TITLE:	Supplementary tables for the manuscript "Coccolithophore assemblage response to the Youngest Toba Tuff (YTT) supereruption ~74,000 years ago and the Greenland Interstadial–Stadial 20 transition"
CORE LOCATION:	23.1223
	66.4973
CORE NAME:	SO130-289KL
WATER DEPTH:	571 m
CORE RECOVERY:	20.2 m
TABLES:	S1 Table: Coccolithophore relative abundance data from core SO130-289KL from 1854.6 cm to 1820.4 cm

## Sheet: S1 Table
S1 Table: Coccolithophore relative abundance data from core SO130-289KL from 1854.6 cm to 1820.4 cm
*negative values indicate years before YTT eruption
Depth (cm)	Age (ka)	Years before/after YTT eruption*	Counts	Main coccolithophore species								Other coccolithophore species
				Gephyrocapsa oceanica (%)	Gephyrocapsa oceanica 95% Confidence Interval (%)	Emiliania huxleyi (%)	Emiliania huxleyi 95% Confidence Interval (%)	Gephyrocapsa ericsonii (%)	Gephyrocapsa ericsonii 95% Confidence Interval (%)	Umbilicosphaera sibogae (%)	Umbilicosphaera sibogae 95% Confidence Interval (%)	Braarudosphaera bigelowii (%)	Calcidiscus leptoporus (%)	Calciosolenia murrayi (%)	Ceratolithus spp. (%)	Coccolithus pelagicus (%)	Oolithothus antillarum (%)	Pontosphaera spp. (%)	Rhabdosphaera clavigera (%)	Syracosphaera spp. (%)	Umbellosphaera irregularis (%)	Umbellosphaera tenuis (%)	Umbilicosphaera anulus (%)	Umbilicosphaera hurlburtiana (%)	Unknown (%)	Remarks
1820.4	73.5046	377.234	303	29.703	5.14521	42.5743	5.56752	9.57096	3.31258	4.9505	2.4425	0	1.32013	0	0	0	0	0	0	0	0	0	0	0	1.32013	stadial layer
1821	73.5145	367.306	309	35.5987	5.33877	41.7476	5.49857	5.17799	2.47066	4.85437	2.39628	0	0.647249	0	0	0.323625	1.2945	0	0	0	0	0	0.323625	0	0.323625	stadial layer
1822.1	73.5327	349.106	313	32.5879	5.19255	42.8115	5.48174	7.66773	2.94777	4.79233	2.36643	0.319489	1.27796	0	0	0	0.319489	0	0	0.638978	0	0	0.319489	0	0.638978	stadial layer
1823.5	73.5559	325.943	337	16.6172	3.97428	54.0059	5.32124	14.5401	3.76362	2.07715	1.52271	0	0.890208	0.296736	0	0	0.296736	0	0	0.593472	0	0	0.296736	0	0.296736	stadial layer
1824.5	73.5724	309.398	305	36.3934	5.39969	40.6557	5.5126	4.59016	2.34864	5.2459	2.50216	0	0.983607	0	0	0	0	0.655738	0	0.655738	0.327869	0	0	0	0.327869	stadial layer
1826	73.5973	284.58	308	39.2857	5.45436	36.3636	5.37238	6.55738	2.76451	5.57377	2.56213	0	2.29508	0	0	0	0	0	0	0.983607	0	0	0	0	0.327869	stadial layer
1827.5	73.6221	259.762	330	24.5455	4.64331	50	5.39472	7.27273	2.80189	4.54545	2.24743	0	0.30303	0	0	0	1.81818	0	0	0.606061	0	0	0	0	0	stadial layer
1829	73.6469	234.944	307	39.0879	5.45833	38.4365	5.44152	5.53746	2.55842	3.58306	2.07917	0	0	0	0	0	0	0	0	0.325733	0	0	0	0	0.325733	stadial layer
1830.5	73.6717	210.126	361	19.1136	4.05612	57.8947	5.09319	8.58726	2.89023	2.21607	1.51854	0	0.277008	0	0	0	0.554017	0	0	0	0	0	0	0	0	stadial layer
1832	73.6965	185.308	302	33.7748	5.33409	41.0596	5.54838	5.96026	2.67018	5.29801	2.52632	0	0.331126	0	0	0.331126	0.331126	0	0.331126	0.331126	0	0	0	0	0	stadial layer
1833	73.7131	168.762	305	30.8197	5.18217	45.5738	5.58943	6.88525	2.84168	2.95082	1.89921	0	0.983607	0	0	0	0.327869	0	0	0.327869	0	0	0	0	0.327869	stadial layer
1834	73.7296	152.217	306	26.4706	4.94319	47.7124	5.59642	5.88235	2.63637	4.90196	2.41917	0	0.326797	0	0	0	0	0	0	0.653595	0	0	0	0	0.653595	stadial layer
1835	73.7462	135.672	327	29.3578	4.93601	40.0612	5.31127	10.7034	3.35089	3.36391	1.95422	0	0	0.611621	0.611621	0	0.917431	0	0	0.30581	0	0	0	0	0	stadial layer
1836.6	73.7726	109.199	308	38.6364	5.43794	37.6623	5.4114	2.5974	1.77638	7.14286	2.87623	0	0.649351	0	0	0	0.649351	0	0	0.649351	0.324675	0	0	0	0
1837.6	73.7892	92.6539	309	44.9838	5.5469	22.0065	4.61935	1.94175	1.53856	7.44337	2.92661	0	0.970874	0	0	0	0	0	0.323625	0	0	0	0	0	0
1837.8	73.7925	89.3448	302	24.1722	4.82864	43.7086	5.59445	7.28477	2.93114	9.27152	3.27115	0	0.662252	0	0	0	0	0	0	0	0	0	0	0.331126	0
1838.1	73.7974	84.3812	307	39.4137	5.46635	35.8306	5.36387	1.30293	1.26853	8.14332	3.05945	0	0.651466	0	0	0.325733	0	0.325733	0	0.651466	0	0	0	0	0.325733
1838.4	73.8024	79.4176	306	18.6275	4.36225	39.8693	5.48609	9.47712	3.28181	7.51634	2.95414	0	0.326797	0	0	0	0	0	0	0	0	0	0	0	0
1838.6	73.8057	76.1085	306	28.1046	5.03657	38.5621	5.45373	3.59477	2.08584	12.4183	3.69516	0	0.326797	0	0	0	0	0	0	0	0	0	0	0.326797	0
1838.8	73.809	72.7995	303	25.7426	4.92301	23.4323	4.76942	0.990099	1.11484	8.58086	3.15369	0	0.660066	0	0	0	0	0	0	0	0	0	0	0.330033	0
1839.1	73.814	67.8359	310	47.0968	5.55664	15.1613	3.99246	3.22581	1.96686	5.80645	2.6034	0	0.645161	0	0	0	0	0	0	0	0	0	0	0	0
1839.4	73.819	62.8723	310	29.3548	5.0694	23.2258	4.70076	3.54839	2.05942	10.3226	3.38697	0	0.322581	0	0	0	0	0	0	0.322581	0	0	0	0	0
1839.6	73.8223	59.5632	314	44.2675	5.49399	19.7452	4.40309	1.27389	1.24043	7.64331	2.93877	0	0	0	0	0	0	0	0	0	0	0	0	0	0
1839.8	73.8256	56.2541	312	23.3974	4.69769	20.8333	4.5064	4.16667	2.21734	14.4231	3.8984	0	0	0	0	0	0	0	0	0	0	0	0	0.641026	0
1840.1	73.8305	51.2905	310	50.9677	5.56498	4.51613	2.31166	0.645161	0.891259	2.90323	1.86904	0	2.90323	0	0	0	0	0	0	0	0	0	0	0	0
1840.3	73.8338	47.9815	303	50.8251	5.62919	5.61056	2.59119	0	0	3.63036	2.1061	0	1.9802	0	0	0	0	0	0	0	0	0	0	0	0.660066
1840.5	73.8372	44.6724	310	49.0323	5.56498	5.48387	2.53438	0	0	3.22581	1.96686	0	2.25806	0	0	0	0	0	0	0	0	0	0	0	1.93548
1840.7	73.8405	41.3633	313	42.492	5.47648	10.2236	3.35635	0.958466	1.0794	2.55591	1.74837	0	3.51438	0	0	0	0	0	0	0	0	0	0	0	0.638978
1840.9	73.8438	38.0543	313	48.2428	5.53587	10.8626	3.44732	0	0	7.02875	2.83203	0	1.27796	0	0	0	0	0	0	0	0	0	0	0.319489	0
1841.1	73.8471	34.7452	327	55.0459	5.39175	17.1254	4.08332	0.917431	1.0334	7.64526	2.8801	0	1.22324	0	0	0	0	0.30581	0	0	0	0	0	0.30581	0.611621
1841.3	73.8504	31.4361	321	29.595	4.99361	33.0218	5.14483	10.5919	3.3665	7.16511	2.82144	0	0.311526	0	0	0	0	0	0	0.311526	0	0	0	0.311526	1.24611
1841.5	73.8537	28.1271	315	33.6508	5.21815	33.6508	5.21815	5.07937	2.42486	9.52381	3.2417	0	0.952381	0	0	0	0	0	0	0	0	0	0	0	0.31746
1841.7	73.857	24.818	309	64.0777	5.34949	6.79612	2.80624	0	0	4.53074	2.31896	0	2.26537	0	0	0	0	0	0	0	0	0	0.323625	0.323625	1.94175
1841.8	73.8587	23.1635	305	57.0492	5.55542	8.52459	3.13397	0.983607	1.10757	5.2459	2.50216	0	0.983607	0	0	0	0	0	0	0	0	0	0	0	1.96721
1841.9	73.8603	21.5089	305	58.0328	5.53857	5.90164	2.64474	0.327869	0.641569	5.57377	2.5747	0	0.983607	0	0	0.327869	0	0.327869	0	0	0	0	0	0.655738	0.983607
1842	73.862	19.8544	311	66.2379	5.25586	12.5402	3.68072	0	0	4.82315	2.38126	0	1.60772	0	0	0	0	0	0	0	0	0	0	0.321543	0
1842.05	73.8818	20																								Upper YTT layer
1842.1	73.8636	18.1999	305	60.3279	5.49045	8.19672	3.07861	0.327869	0.641569	11.1475	3.53208	0	2.29508	0	0	0	0	0.327869	0	0	0	0	0	0.655738	0.327869
1842.2	73.8653	16.5453	306	58.1699	5.52699	16.6667	4.1757	0.980392	1.10397	10.7843	3.47546	0	0.980392	0	0	0	0	0	0	0	0	0	0	0	0.326797
1842.3	73.8669	14.8908	309	57.2816	5.51559	20.712	4.51847	2.589	1.77071	7.44337	2.92661	0	1.2945	0	0	0	0	0	0	0	0	0	0.323625	0	0
1842.4	73.8686	13.2363	302	79.1391	4.58263	3.97351	2.20311	0	0	3.97351	2.20311	0	2.98013	0	0	0.331126	0	0.331126	0	0	0	0	0	0	0.331126
1842.5	73.8702	11.5817	307	49.8371	5.59313	17.9153	4.28973	0.325733	0.637396	15.9609	4.09691	0	0	0	0	0	0	0.325733	0	0.325733	0	0	0	0	0.325733
1842.6	73.8719	9.9272	311	47.5884	5.5506	21.865	4.59381	3.85852	2.14063	9.00322	3.18118	0	0.321543	0	0	0.643087	0	0.321543	0	0	0	0	0	0	0.321543
1842.7	73.8736	8.27267	308	68.5065	5.18749	6.16883	2.68693	0.324675	0.63533	12.6623	3.71397	0	0.324675	0	0	0	0	0	0	0	0	0.324675	0	0.324675	0	axial trace
1842.8	73.8752	6.61813	305	67.541	5.25482	7.21311	2.90343	0.983607	1.10757	10.8197	3.48616	0	1.63934	0	0	0	0	0	0	0	0	0	0	0	0.327869
1842.9	73.8769	4.9636	302	69.5082	5.19233	5.2459	2.51456	0	0	9.18033	3.25665	0	1.96721	0	0	0	0	0	0	0	0	0	0	0	2.29508
1843	73.8785	3.30907	302	75.8278	4.82864	12.2517	3.69802	0.331126	0.647931	4.96689	2.45037	0	1.65563	0	0	0	0	0	0	0.662252	0	0	0	0	0
1843.1	73.8802	1.65453	308	37.013	5.39241	43.1818	5.53191	4.22078	2.2455	3.24675	1.97942	0	0.974026	0	0	0	0	0	0	0.324675	0	0.324675	0	0	0
1843.2	73.8818	0																								Lower YTT layer
1843.3	73.886	-4.12365	303	67.6568	5.26723	4.9505	2.4425	0	0	0.990099	1.11484	0	1.32013	0	0	0	0	0	0	0.660066	0	0	0	0.660066	2.31023
1843.7	73.9024	-20.6182	304	51.3158	5.61874	5.26316	2.51016	0	0	2.30263	1.68606	0	0.657895	0	0	0	0	0	0	0	0	0	0	0.328947	0.986842
1844	73.9148	-32.9892	306	61.7647	5.445	5.55556	2.56654	1.30719	1.27265	5.22876	2.49421	0	2.61438	0	0	0	0	0	0	0	0	0	0.326797	0	0.653595
1844.1	73.9189	-37.1128	306	51.9608	5.59798	10.4575	3.42866	1.63399	1.4205	10.4575	3.42866	0	1.63399	0	0	0.326797	0	0	0	0	0	0	0	0	0
1844.3	73.9272	-45.3601	310	43.5484	5.5195	15.8065	4.06099	1.6129	1.40232	14.5161	3.92141	0	0.967742	0	0	0	0	0	0	0	0	0	0	0	0
1844.5	73.9354	-53.6074	306	35.6209	5.36562	33.9869	5.30721	6.86275	2.83274	7.51634	2.95414	0	0.326797	0	0	0	0	0	0	0	0	0	0	0	0.326797
1844.7	73.9437	-61.8547	307	45.2769	5.56815	18.241	4.31996	7.81759	3.00294	8.46906	3.1145	0	1.62866	0	0	0	0	0	0	0	0	0	0	0	0.651466
1844.9	73.9519	-70.102	312	38.7821	5.40672	24.6795	4.78414	3.20513	1.95446	9.9359	3.31939	0	0.641026	0	0	0	0	0	0	0	0	0	0	0	0.641026
1845	73.9561	-74.2257	312	23.0769	4.67516	8.33333	3.06686	0	0	1.92308	1.52391	0	1.92308	0	0	0	0	0	0	0	0	0	0	0	0.961538
1845.1	73.9602	-78.3493	305	36.7213	5.40996	2.62295	1.79362	0	0	1.63934	1.42512	0	1.31148	0	0	0	0	0	0	0	0	0	0	0	0.327869
1845.2	73.9643	-82.473	311	44.6945	5.5257	10.6109	3.42291	0.321543	0.629211	1.28617	1.25232	0	2.89389	0	0	0	0	0	0	0	0	0	0	0	0
1845.3	73.9684	-86.5966	312	63.141	5.35311	6.73077	2.78023	0.320513	0.627198	6.08974	2.6536	0	2.5641	0	0	0.320513	0	0	0	0	0	0	0	0	1.28205
1845.6	73.9808	-98.9676	315	53.6508	5.50694	12.381	3.63728	0.952381	1.07258	6.98413	2.81472	0	1.90476	0	0	0	0	0.31746	0	0	0	0	0	0	0.31746
1845.8	73.989	-107.215	309	58.5761	5.49241	12.6214	3.70282	1.2945	1.26037	9.06149	3.20074	0	1.61812	0	0	0	0	0.323625	0	0	0	0	0	0	0
1846	73.9973	-115.462	311	20.9003	4.51897	18.0064	4.27051	2.89389	1.86312	7.07395	2.84955	0	0.321543	0	0	0	0	0	0	0.321543	0	0	0	0.643087	0
1846.1	74.0014	-119.586	317	47.0032	5.49433	13.5647	3.76944	0.315457	0.617321	6.30915	2.67646	0	0.946372	0	0	0	0	0	0	0	0	0	0	0	0
1846.2	74.0055	-123.709	311	35.0482	5.30279	19.6141	4.41317	1.92926	1.52877	7.71704	2.96594	0	0.321543	0	0	0	0	0	0	0	0	0	0	0.321543	0.321543
1846.3	74.0097	-127.833	315	55.5556	5.48748	17.4603	4.19236	0.952381	1.07258	5.39683	2.4953	0	1.90476	0	0	0	0	0.31746	0	0	0	0	0	0	0
1846.6	74.022	-140.204	322	51.2422	5.45964	10.559	3.35666	2.48447	1.70013	4.96894	2.37352	0	3.10559	0	0	0	0	0.310559	0	0	0	0	0	0	0.310559
1846.7	74.0262	-144.328	313	33.8658	5.24297	18.2109	4.2756	2.8754	1.85139	9.26518	3.21216	0	0.958466	0	0	0	0	0	0	0	0	0	0	0.319489	0
1846.8	74.0303	-148.451	304	49.3421	5.6202	9.86842	3.3526	0.986842	1.11119	6.25	2.7211	0	2.30263	0	0	0	0	0.328947	0	0	0	0	0	0	0
1846.9	74.0344	-152.575	311	27.6527	4.97114	26.045	4.87778	4.18006	2.22431	11.8971	3.59825	0	0	0	0	0	0	0	0	0	0	0	0	0	0
1847.1	74.0427	-160.822	316	59.4937	5.41264	15.5063	3.99098	0	0	4.11392	2.18987	0	0.949367	0	0	0	0	0	0	0	0	0	0	0	0
1847.3	74.0509	-169.07	314	49.6815	5.53035	17.5159	4.20429	1.59236	1.3846	8.28025	3.04821	0	0.636943	0	0	0	0	0	0	0	0.318471	0	0	0	0
1847.4	74.055	-173.193	310	44.1935	5.52837	14.5161	3.92141	2.58065	1.76507	8.3871	3.08574	0	0	0	0	0	0	0	0	0	0	0	0	0	0
1847.6	74.0633	-181.441	316	46.2025	5.49701	14.557	3.88854	0.632911	0.87439	5.37975	2.48763	0	1.58228	0	0	0	0	0.316456	0	0	0	0	0	0	0.316456
1847.7	74.0674	-185.564	310	32.9032	5.23053	21.2903	4.55701	2.58065	1.76507	9.35484	3.24165	0	0	0	0	0	0	0	0	0	0	0	0	0.967742	0.645161
1847.8	74.0715	-189.688	317	42.9022	5.44849	17.3502	4.16869	1.26183	1.22877	5.36278	2.48	0	2.83912	0	0	0	0	0.315457	0	0	0	0	0	0	0
1847.9	74.0756	-193.811	316	25.9494	4.83326	20.8861	4.48195	2.53165	1.73199	3.48101	2.02103	0	0.316456	0	0	0	0	0	0	0	0	0	0	0	0.316456
1848.1	74.0839	-202.059	315	57.7778	5.45446	6.66667	2.7547	0.31746	0.621234	3.49206	2.02732	0	2.53968	0	0	0	0	0.31746	0	0	0	0	0	0	1.26984
1848.6	74.1045	-222.677	315	51.4286	5.51942	7.93651	2.9851	0	0	1.5873	1.38024	0	2.85714	0	0	0	0	0	0	0	0	0	0	0	0.31746
1848.8	74.1128	-230.924	306	46.4052	5.58779	4.24837	2.25985	0	0	0.326797	0.639475	0	1.63399	0	0	0	0	0	0	0	0	0	0.326797	0.326797	0
1849.1	74.1251	-243.295	307	50.8143	5.59241	3.58306	2.07917	0	0	0.977199	1.10039	0	2.9316	0	0.325733	0	0	0	0	0	0	0	0	0	0.651466
1849.2	74.1292	-247.419	310	30.9677	5.14702	6.77419	2.79751	0.322581	0.631237	3.87097	2.1474	0	2.25806	0	0	0	0	0	0	0	0.322581	0	0	0	0.322581
1849.3	74.1334	-251.543	312	37.5	5.37198	3.84615	2.13391	0	0	0.961538	1.08284	0	1.60256	0	0	0	0	0	0	0	0	0	0	0	0
1849.4	74.1375	-255.666	310	33.871	5.26848	7.74194	2.9751	0.322581	0.631237	0.967742	1.08979	0	0.645161	0	0	0	0	0	0	0	0	0	0	0	0.322581
1849.6	74.1457	-263.914	307	59.6091	5.48889	7.81759	3.00294	0	0	3.90879	2.16795	0	3.25733	0	0	0.325733	0	0	0	0	0	0	0	0	0
1849.8	74.154	-272.161	305	43.2787	5.56053	9.83607	3.34221	0	0	2.95082	1.89921	0	0	0	0.327869	0	0	0	0	0	0	0	0	0	0
1850.1	74.1664	-284.532	311	47.2669	5.54876	8.03859	3.02182	0	0	0.643087	0.888402	0	1.92926	0	0	0.321543	0	0	0	0	0	0	0	0	0.321543
1850.6	74.187	-305.15	308	50.3247	5.58395	11.039	3.49981	0.974026	1.09683	2.27273	1.66442	0	1.94805	0	0	0	0	0	0	0	0	0	0	0	0
1850.8	74.1952	-313.397	308	54.5455	5.56095	5.84416	2.61978	0	0	7.14286	2.87623	0	3.8961	0	0	0	0	0	0	0	0	0	0	0	0.974026
1851	74.2035	-321.645	307	46.9055	5.58243	15.6352	4.06274	0.651466	0.89994	3.25733	1.98576	0	3.25733	0	0	0	0	0	0	0	0	0	0	0	0.651466
1851.1	74.2076	-325.768	313	45.3674	5.51546	14.377	3.88699	4.47284	2.29002	4.79233	2.36643	0	3.19489	0	0	0	0	0.319489	0	0.638978	0	0	0	0	1.59744
1851.2	74.2117	-329.892	303	48.8449	5.62845	12.5413	3.72912	0.660066	0.911781	2.64026	1.80529	0	6.27063	0	0	0	0	0	0	0	0	0	0	0	0.330033
1851.4	74.22	-338.139	314	28.3439	4.9848	16.5605	4.11163	2.2293	1.63298	4.14013	2.20352	0	0.636943	0	0	0	0	0	0	0.318471	0.318471	0	0	0	0.318471
1851.6	74.2282	-346.386	316	45.5696	5.49125	12.0253	3.58624	1.58228	1.37591	6.64557	2.74629	0.316456	1.89873	0	0	0	0	0	0	0.316456	0	0	0	0	0.316456
1851.8	74.2365	-354.634	310	31.9355	5.19006	20	4.45282	4.83871	2.38875	8.70968	3.13898	0	0	0	0	0	0	0.322581	0	0	0	0	0	0	0
1852.1	74.2488	-367.005	313	52.3962	5.53292	16.2939	4.09143	1.91693	1.51909	9.26518	3.21216	0	0.958466	0	0	0	0	0.319489	0	0.319489	0	0	0	0.319489	0.319489
1852.4	74.2612	-379.376	315	26.9841	4.90189	20.9524	4.4943	3.1746	1.93616	12.6984	3.67694	0	0.31746	0	0	0	0	0.31746	0	0	0	0	0	0	0.634921
1852.6	74.2695	-387.623	312	54.1667	5.52886	10.5769	3.41258	0.320513	0.627198	6.73077	2.78023	0	2.88462	0.320513	0	0	0	0	0	0	0	0	0	0	0.320513
1852.8	74.2777	-395.87	315	19.3651	4.36387	34.9206	5.26458	7.93651	2.9851	3.80952	2.11399	0	0.31746	0	0	0	0	0	0	0.31746	0	0	0	0.31746	0
1853.1	74.2901	-408.241	314	23.8854	4.71619	36.3057	5.31899	9.23567	3.20245	8.28025	3.04821	0	0.318471	0	0	0	0	0	0	0.636943	0	0	0	0	0
1853.4	74.3024	-420.612	320	13.75	3.77322	43.4375	5.43097	8.125	2.99358	5	2.38796	0	0	0	0	0	0	0	0	0	0.3125	0	0	0.3125	0
1853.6	74.3107	-428.859	317	27.1293	4.89466	35.3312	5.26203	10.4101	3.36189	12.3028	3.61595	0	0.315457	0	0	0	0	0	0	0	0	0	0	0	0
1853.7	74.3148	-432.983	317	37.8549	5.33938	21.7666	4.54274	6.30915	2.67646	17.0347	4.13849	0	2.2082	0	0	0	0	0	0	0	0	0	0	0	0.946372
1853.8	74.3189	-437.107	315	11.746	3.5556	40.3175	5.41715	15.2381	3.96887	16.5079	4.09987	0	0	0.634921	0	0	0	0	0	0.31746	0	0	0	1.26984	0
1853.9	74.3231	-441.23	318	32.7044	5.15631	26.1006	4.82712	6.28931	2.66832	18.8679	4.30032	0	0.314465	0	0	0	0	0	0	0.314465	0	0	0	0.943396	0.314465
1854.1	74.3313	-449.478	326	22.0859	4.50311	42.3313	5.3635	7.36196	2.83491	9.5092	3.18436	0	0	0.306748	0	0.306748	0	0	0	0.920245	0.306748	0	0	0.306748	0
1854.4	74.3437	-461.849	321	17.757	4.18059	38.6293	5.32651	11.838	3.53414	11.215	3.45201	0	0.311526	0	0	0	0	0	0	0	0	0	0	0	0
1854.6	74.3519	-470.096	316	30.6962	5.0855	36.7089	5.31459	7.59494	2.92094	4.74684	2.34452	0	0.949367	0	0	0	0	0	0	0	0	0	0	0	0.316456
